# Supplementary material for: Enhancing Maritime Safety Through Needs Analysis: Identifying Critical English Communication Skills for Pre-Service Maritime Students in a Chinese University
Source: Behav Sci (Basel). 2026 Jan 16;16(1):130. doi: 10.3390/bs16010130 (PMC12837290; doi:10.3390/bs16010130)
Supplement: Supplementary file 1 [file behavsci-16-00130-s001.zip]

Archive with 1 entries (1 files):
- behavsci-4026757-supplementary.pdf
